# Supplementary material for: Acute high temperature exposure impairs hypoxia tolerance in an intertidal fish
Source: PLoS One. 2020 Apr 2;15(4):e0231091. doi: 10.1371/journal.pone.0231091 (PMC7117701; doi:10.1371/journal.pone.0231091)
Supplement: S1 File — (XLSX) [file pone.0231091.s001.xlsx]

## Sheet: Time to loss of equilibrium
Fish. No	Treatment group	Time to LOE (min)
Fish 1	No heat shock	19.1667
Fish 2	No heat shock	30.5
Fish 3	No heat shock	50.6
Fish 4	No heat shock	63.5
Fish 5	No heat shock	68.6
Fish 6	No heat shock	85.96
Fish 7	No heat shock	34.83
Fish 8	No heat shock	35.36
Fish 9	No heat shock	54.45
Fish 10	No heat shock	64.85
Fish 11	No heat shock	74.03
Fish 12	No heat shock	81.283
Fish 1	8°C heat shock	19.1333
Fish 2	8°C heat shock	31.8
Fish 3	8°C heat shock	40.9667
Fish 4	8°C heat shock	46.55
Fish 5	8°C heat shock	51.2333
Fish 6	8°C heat shock	55.4667
Fish 7	8°C heat shock	13.2
Fish 8	8°C heat shock	40.1
Fish 9	8°C heat shock	41.5
Fish 10	8°C heat shock	47.6167
Fish 11	8°C heat shock	53.8333
Fish 12	8°C heat shock	60.2167
Fish 1	10°C heat shock	7.43333
Fish 2	10°C heat shock	17.1167
Fish 3	10°C heat shock	23.0667
Fish 4	10°C heat shock	31.6667
Fish 5	10°C heat shock	37.0833
Fish 6	10°C heat shock	41.3333
Fish 7	10°C heat shock	6.18
Fish 8	10°C heat shock	19.33
Fish 9	10°C heat shock	28.7
Fish 10	10°C heat shock	29.83
Fish 11	10°C heat shock	39.71
Fish 12	10°C heat shock	43.03

## Sheet: Critical oxygen saturation
Fish. No	Treatment group	Scrit (% air saturation)	SMR (mg O2 g h)	Body mass (g)
Fish 1	No heat shock	14.297	0.152978	1.82
Fish 2	No heat shock	14.1985	0.140565	1.88
Fish 3	No heat shock	14.2896	0.151469	1.67
Fish 4	No heat shock	14.2551	0.133998	1.54
Fish 5	No heat shock	17.1997	0.156518	2.28
Fish 6	No heat shock	16.6641	0.186638	2.07
Fish 7	No heat shock	20.8756	0.17953	1.85
Fish 8	No heat shock	19.0196	0.182588	1.64
Fish 9	No heat shock	16.7711	0.147586	1.44
Fish 10	No heat shock	10.8857	0.165462	1.58
Fish 1	8°C heat shock	19.9284	0.167398	2.51
Fish 2	8°C heat shock	17.8328	0.190811	1.91
Fish 3	8°C heat shock	15.3486	0.155021	2.15
Fish 4	8°C heat shock	22.5117	0.189099	3.09
Fish 5	8°C heat shock	16.1168	0.151498	3.62
Fish 6	8°C heat shock	12.7826	0.134217	2.4
Fish 7	8°C heat shock	16.0131	0.155327	1.68
Fish 8	8°C heat shock	17.1149	0.140342	2.61
Fish 9	8°C heat shock	15.4984	0.182881	1.25
Fish 10	8°C heat shock	16.5894	0.175847	1.26
Fish 1	10°C heat shock	16.8317	0.148119	2.03
Fish 2	10°C heat shock	16.9386	0.177856	1.63
Fish 3	10°C heat shock	14.7558	0.143131	1.66
Fish 4	10°C heat shock	22.8221	0.152908	2.08
Fish 5	10°C heat shock	20.7548	0.184718	1.58
Fish 6	10°C heat shock	21.3452	0.172896	3.45
Fish 7	10°C heat shock	16.8689	0.153507	1.75
Fish 8	10°C heat shock	16.1915	0.147343	2.32
